# Supplementary material for: Sex variation in colorectal cancer mortality: trends and implications for screening
Source: Eur J Public Health. 2023 Feb 27;33(2):331–5. doi: 10.1093/eurpub/ckad029 (PMC10066495; doi:10.1093/eurpub/ckad029)
Supplement: ckad029_Supplementary_Data [file ckad029_supplementary_data.zip]

Archive with 3 entries (2 files):
- ckad029_Supplementary_Data/
- ckad029_Supplementary_Data/ejph-2022-05-om-0283-File006.docx
- ckad029_Supplementary_Data/ejph-2022-05-om-0283-File007.docx
